# Supplementary material for: Hypoxia acts as an environmental cue for the human tissue-resident memory T cell differentiation program
Source: JCI Insight. 2021 May 24;6(10):e138970. doi: 10.1172/jci.insight.138970 (PMC8262358; doi:10.1172/jci.insight.138970)
Supplement: Supplemental Table 1 [file jciinsight-6-138970-s196.xlsx]

## Sheet: Suppl Table 1
Supplemental Table 1. Selected genes from differential expression analysis of bulk RNA-Seq on CD8+CD69+CD103+ T-cells versus CD8+CD69-CD103- T-cells.
gene symbol	log2FoldChange	pvalue	padj
GPR157	6.21657	1.21e-115	1.79e-111
SIAH3	6.01201	8.44e-97	6.27e-93
KRT79	5.99762	4.96e-91	2.45e-87
CLIC3	4.99298	2.14e-75	7.94e-72
ITGAE	4.70257	1.17e-52	3.46e-49
PFKFB3	2.03693	7.6e-52	1.88e-48
CFAP57	8.47761	3.76e-49	7.97e-46
STMND1	6.22377	5.04e-45	9.36e-42
CCDC74A	6.47516	2.97e-44	4.9e-41
EGR2	4.39841	2.3e-43	3.41e-40
SMOX	5.9243	8.58e-43	1.16e-39
SLC16A2	4.96661	2.17e-38	2.69e-35
MN1	5.41807	3.4e-38	3.89e-35
CTNND1	2.96277	1.19e-37	1.27e-34
PTK2	4.18542	2.5e-36	2.42e-33
SMAD7	2.44497	2.61e-36	2.42e-33
GNLY	4.81828	4.18e-36	3.65e-33
PMEPA1	5.58461	1.19e-35	9.81e-33
EVA1C	2.66574	5.8e-35	4.54e-32
BMF	3.28212	7.07e-34	5.25e-31
IL2RB	2.09821	2.2e-33	1.56e-30
CHST15	6.80489	3.36e-33	2.27e-30
DAPK2	3.86128	1.64e-32	1.06e-29
RGCC	3.04337	6.61e-32	4.09e-29
DBH	4.31469	1.66e-30	9.87e-28
PERP	3.19592	2.22e-30	1.27e-27
NPW	5.72279	3.16e-30	1.74e-27
SKIL	2.79255	5.07e-30	2.69e-27
IKZF4	2.26275	1.18e-29	6.05e-27
PLP2	1.66711	2.8e-29	1.39e-26
NRN1	5.41167	1.02e-28	4.89e-26
DDI2	1.71769	1.7e-28	7.9e-26
GP5	-3.57607	1.49e-27	6.69e-25
ITGB4	4.77706	1.78e-27	7.78e-25
NKD1	4.17846	4.17e-27	1.77e-24
SH3D21	3.09475	9.99e-27	4.12e-24
SMURF2	2.03413	2.6e-26	1.04e-23
CYS1	5.08786	1.17e-25	4.55e-23
CXXC5	3.10836	1.43e-25	5.44e-23
ARHGEF40	6.7872	1.58e-25	5.85e-23
FAM43A	2.41967	2.04e-25	7.37e-23
ARHGEF7	1.82542	8.94e-25	3.16e-22
UBASH3B	-3.88439	3.73e-24	1.29e-21
ELK3	1.44768	4.05e-24	1.37e-21
AUTS2	4.97633	5.56e-24	1.83e-21
PDLIM7	1.82764	8.45e-24	2.73e-21
CSPG5	12.5969	1.43e-23	4.52e-21
CTSL	6.22229	1.71e-23	5.3e-21
MYO1D	3.40429	2.5e-23	7.56e-21
MAGI3	2.863	2.56e-23	7.62e-21
ING2	1.51528	3.29e-23	9.59e-21
COL27A1	5.34522	7.6e-23	2.17e-20
KIF26B	6.34617	8.58e-23	2.4e-20
SYN1	4.29977	1.23e-22	3.38e-20
COL8A2	2.74716	1.6e-22	4.25e-20
DHRS2	6.73342	1.58e-22	4.25e-20
PDGFB	5.55841	2.01e-22	5.23e-20
PDE7B	-3.28837	4.66e-22	1.19e-19
FAM102B	1.86121	6.05e-22	1.52e-19
RASGEF1B	3.23549	9.1e-22	2.25e-19
KLF10	2.77066	1.01e-21	2.45e-19
LTF	6.25059	1.59e-21	3.75e-19
NR4A1	3.71488	1.58e-21	3.75e-19
NCR2	2.96071	2.05e-21	4.76e-19
TMEM45A	6.39065	2.67e-21	6.1e-19
CHDH	7.74448	3.04e-21	6.85e-19
YPEL4	2.61277	5.01e-21	1.11e-18
RORC	7.55923	5.27e-21	1.15e-18
CEP170B	3.67378	5.61e-21	1.21e-18
KANK2	2.59081	1.45e-20	3.04e-18
SPON1	3.26493	1.45e-20	3.04e-18
KISS1R	3.46945	3.09e-20	6.37e-18
CYTL1	8.82063	3.77e-20	7.66e-18
ZNF395	2.86469	5.57e-20	1.12e-17
FBLN7	2.94539	7.17e-20	1.42e-17
KLHL25	2.32496	7.46e-20	1.46e-17
CCDC74B	6.98249	7.66e-20	1.48e-17
MGAT3	-2.47256	8.01e-20	1.52e-17
KRT4	5.45834	8.37e-20	1.57e-17
SLCO5A1	4.79334	8.54e-20	1.59e-17
GALNT10	1.69437	1.04e-19	1.91e-17
ITGA5	1.41223	2.91e-19	5.27e-17
KCTD11	2.81321	3.18e-19	5.69e-17
LINC00963	1.78078	4.03e-19	7.13e-17
LGMN	4.61672	8.64e-19	1.51e-16
RFX2	2.95288	9.22e-19	1.59e-16
GLB1L3	-1.89956	1.03e-18	1.76e-16
ABCA2	2.12384	1.12e-18	1.89e-16
FHL3	1.75411	1.38e-18	2.3e-16
BCL11A	6.8848	1.78e-18	2.94e-16
OCIAD2	1.678	2.17e-18	3.54e-16
LGALS1	1.77048	4.46e-18	7.2e-16
PTPRF	5.87974	5.1e-18	8.14e-16
MT3	3.09976	7.12e-18	1.12e-15
OLFM2	2.84531	9.07e-18	1.42e-15
GADD45G	3.70615	1.05e-17	1.62e-15
OPCML	10.5758	1.31e-17	2.01e-15
BPGM	2.11656	1.39e-17	2.1e-15
SLC1A4	1.18366	1.53e-17	2.3e-15
FRMD6	2.25139	1.7e-17	2.53e-15
OTUD7A	2.48539	1.73e-17	2.54e-15
HSPG2	4.33858	3.05e-17	4.44e-15
SMAD6	5.12813	3.15e-17	4.55e-15
NR4A3	4.02704	3.94e-17	5.63e-15
GEM	3.73274	8.89e-17	1.26e-14
ATP1B1	4.67316	9.52e-17	1.33e-14
PKP4	2.13974	1.02e-16	1.42e-14
C1QL1	6.78334	1.17e-16	1.6e-14
RHPN2	2.55671	1.96e-16	2.67e-14
CCL20	7.02937	2.45e-16	3.31e-14
SEC14L2	3.03546	2.89e-16	3.86e-14
CEP112	4.70412	4.61e-16	6.12e-14
SMURF1	1.76799	4.84e-16	6.37e-14
STRIP2	5.92356	5.48e-16	7.14e-14
JPH2	8.19096	6.16e-16	7.96e-14
MYO7A	5.54236	6.6e-16	8.38e-14
TNS1	5.45839	6.59e-16	8.38e-14
PHF24	8.19726	6.94e-16	8.74e-14
TSPAN2	1.6808	8.98e-16	1.12e-13
QSOX2	-1.30785	1.07e-15	1.32e-13
INPP5F	1.58375	1.25e-15	1.53e-13
BARX1	10.6853	1.53e-15	1.87e-13
MAGED2	1.72731	1.86e-15	2.24e-13
DNM3	3.17267	1.91e-15	2.29e-13
PPP1R13L	2.80802	1.94e-15	2.3e-13
GDPD5	2.66528	2.53e-15	2.99e-13
ADM	7.73421	3.28e-15	3.83e-13
ADGRG6	2.82122	3.67e-15	4.26e-13
CYTH3	3.63123	3.88e-15	4.47e-13
TMPRSS6	4.59244	4.29e-15	4.9e-13
SUOX	1.64506	6.79e-15	7.7e-13
NDNF	4.96639	6.86e-15	7.71e-13
RHOU	2.36879	1.14e-14	1.27e-12
TP53I11	2.46838	1.17e-14	1.3e-12
AMPD3	1.65351	1.2e-14	1.32e-12
COLGALT2	2.55878	1.32e-14	1.44e-12
ADAM8	-1.30458	1.65e-14	1.79e-12
TBC1D16	2.16642	1.68e-14	1.81e-12
RXRA	4.24702	1.83e-14	1.96e-12
C2orf72	4.99782	2.28e-14	2.42e-12
VASH1	2.89443	2.44e-14	2.57e-12
FAM174B	3.43856	2.51e-14	2.63e-12
SYP	3.25255	2.56e-14	2.66e-12
CTSB	1.33263	2.64e-14	2.72e-12
DAZL	8.17294	3.18e-14	3.26e-12
U2AF1L4	-2.02753	3.62e-14	3.68e-12
FGGY	1.61742	3.67e-14	3.69e-12
KDM3A	1.38492	3.68e-14	3.69e-12
ITGA1	2.32058	3.92e-14	3.91e-12
TLR5	-2.65237	4.57e-14	4.53e-12
C6orf223	5.28875	5.18e-14	5.1e-12
NA	3.56359	5.32e-14	5.2e-12
TMIGD2	1.93865	5.44e-14	5.28e-12
RFX5	-1.15769	6.23e-14	6.01e-12
COL6A3	3.91994	6.48e-14	6.17e-12
IFNLR1	2.50342	6.47e-14	6.17e-12
ENO2	2.41188	7.63e-14	7.22e-12
RASAL1	3.84008	8.31e-14	7.81e-12
PTGER2	-3.69983	1.25e-13	1.17e-11
VWF	4.39453	1.3e-13	1.21e-11
ASCL2	4.54859	1.4e-13	1.29e-11
UPK1A	3.69115	2e-13	1.83e-11
IFITM10	2.82722	2.21e-13	2.01e-11
KCTD21	1.56284	2.6e-13	2.36e-11
PSEN2	-1.97049	2.72e-13	2.44e-11
ARL6IP1	1.12893	2.78e-13	2.49e-11
TNFRSF9	3.15532	3e-13	2.66e-11
CASZ1	-2.20284	3.1e-13	2.74e-11
NA	2.55147	3.24e-13	2.85e-11
HSPA4L	4.9548	4.58e-13	4e-11
NRTN	4.9909	5.14e-13	4.47e-11
NA	2.20198	5.61e-13	4.84e-11
LDLRAD4	1.50796	6.29e-13	5.4e-11
CDKN2C	2.12201	7.27e-13	6.2e-11
ATG9B	1.90961	8.22e-13	6.97e-11
DPY19L2P2	1.762	8.8e-13	7.43e-11
SLC41A2	3.49476	8.94e-13	7.5e-11
SMAD3	-1.59159	1.12e-12	9.38e-11
PROX2	2.06192	1.29e-12	1.07e-10
CLIC4	3.09656	1.49e-12	1.23e-10
CCDC34	1.70876	1.51e-12	1.24e-10
FES	-3.77149	1.6e-12	1.31e-10
SNX18	-2.18812	1.8e-12	1.46e-10
MFAP4	4.52573	1.94e-12	1.57e-10
FCER1G	-1.99242	2.13e-12	1.71e-10
COA1	1.17242	2.32e-12	1.85e-10
MXI1	2.67024	2.33e-12	1.85e-10
KCNH4	4.09909	2.46e-12	1.94e-10
C3orf67	3.03545	2.68e-12	2.1e-10
SSTR3	2.52382	2.76e-12	2.16e-10
TMEM145	4.32316	2.85e-12	2.22e-10
BID	-2.09546	2.88e-12	2.23e-10
SFTPD	8.81168	3.13e-12	2.41e-10
FBXO34	1.19337	3.29e-12	2.52e-10
SARDH	3.43052	3.54e-12	2.7e-10
APLN	4.76026	3.68e-12	2.79e-10
CHST12	-1.47351	3.71e-12	2.8e-10
B3GNT4	4.07248	4.29e-12	3.21e-10
PFKP	1.13172	4.3e-12	3.21e-10
DIXDC1	2.92304	4.41e-12	3.28e-10
STC2	3.7765	5.01e-12	3.7e-10
SGK1	-2.03571	5.16e-12	3.79e-10
GPR132	1.16132	5.66e-12	4.14e-10
PDLIM2	-2.10331	5.75e-12	4.19e-10
GNAO1	4.4654	6.06e-12	4.39e-10
KIAA1522	4.22077	6.13e-12	4.42e-10
CR2	2.86918	6.26e-12	4.49e-10
MYRF	1.96556	6.59e-12	4.71e-10
EGR1	3.63775	7.33e-12	5.21e-10
TAP2	-1.33392	7.68e-12	5.43e-10
IVNS1ABP	1.95488	8.31e-12	5.85e-10
SULF2	3.72275	8.59e-12	6.01e-10
SAMHD1	-2.06458	8.66e-12	6.04e-10
BMPR2	1.46391	9.22e-12	6.4e-10
FAM83F	4.046	9.33e-12	6.45e-10
SAP30	2.27771	1.02e-11	7.04e-10
KCNA3	-1.53377	1.13e-11	7.74e-10
KDM7A	2.11908	1.34e-11	9.12e-10
ADAMTS17	-3.20343	1.62e-11	1.1e-09
ROM1	3.42918	1.69e-11	1.14e-09
NOTCH1	1.63933	2.56e-11	1.72e-09
VAV3	-1.8961	2.63e-11	1.76e-09
ADCY3	1.65803	2.79e-11	1.85e-09
AXIN2	-3.14449	2.78e-11	1.85e-09
FAM13A	2.78976	2.93e-11	1.92e-09
LRRN3	-1.7145	2.93e-11	1.92e-09
HOXA11	8.62137	3.19e-11	2.09e-09
IRS2	2.60318	3.41e-11	2.22e-09
BMP7	8.71941	3.43e-11	2.22e-09
GAL3ST4	1.94466	3.81e-11	2.45e-09
P2RY11	1.44582	3.81e-11	2.45e-09
RGS1	2.07336	4.16e-11	2.66e-09
FKBP5	-1.28974	4.41e-11	2.81e-09
ID2	-1.70366	5.59e-11	3.55e-09
ENO1	1.97502	5.63e-11	3.56e-09
P4HA1	2.41795	5.99e-11	3.77e-09
FAM83D	2.79847	6.62e-11	4.15e-09
WDR66	4.36604	6.78e-11	4.23e-09
RFX1	1.28734	7.45e-11	4.63e-09
NYAP1	4.53464	7.53e-11	4.66e-09
CD83	3.25704	7.63e-11	4.68e-09
ETV4	4.90156	7.6e-11	4.68e-09
NA	1.79005	8.21e-11	5.02e-09
PPAN	1.71985	8.44e-11	5.14e-09
CSRNP1	1.39488	8.53e-11	5.17e-09
SLC8A3	7.6791	9.76e-11	5.89e-09
HIVEP3	2.06436	1.03e-10	6.17e-09
BNIP3L	1.59775	1.1e-10	6.54e-09
FAM173A	-1.32182	1.09e-10	6.54e-09
GPSM2	2.20074	1.17e-10	6.93e-09
LGALS3	2.71242	3.02e-10	1.69e-08
EGR3	3.79359	3.03e-10	1.69e-08
KLRB1	-2.40678	4.38e-10	2.38e-08
PDCD1	3.04832	8.11e-10	4.29e-08
CD101	1.81533	2.01e-09	1e-07
LDHA	2.12212	3.77e-09	1.8e-07
RBPJ	1.98237	4.89e-09	2.26e-07
KLF3	-1.69285	1.47e-08	6.1e-07
MMP9	5.49423	7.37e-08	2.68e-06
DUSP4	2.46511	2.3e-07	7.37e-06
KLF2	-6.80003	3.65e-07	1.12e-05
CA9	3.44296	5.39e-07	1.59e-05
RASGRP2	-2.3718	6.75e-07	1.96e-05
NR3C1	1.03891	8.57e-07	2.38e-05
KDM5B	1.59653	1.07e-06	2.9e-05
SELL	-1.38963	1.5e-06	3.95e-05
CXCL13	5.3295	2.03e-06	5.18e-05
SERPINE2	1.86344	8.89e-06	0.000186882
KDM4B	1.2864	9.47e-05	0.00137422
CCL5	1.54993	0.000162804	0.00214916
CCL22	2.89114	0.000169331	0.00221757
RAP1GAP2	-5.11584	0.00357706	0.0257879
S1PR1	-0.608311	0.00478799	0.0321022
CCL4	2.74431	0.0067108	0.0415779
TIGIT	-1.39124	0.0107177	0.0590826
LAG3	-1.32747	0.0384355	0.150532
SLAMF6	-0.389384	0.0842297	0.255441
CD38	-0.43834	0.130609	0.340549
ENTPD1	-0.782829	0.265996	0.523731
CD244	-0.62444	0.351965	0.61142
TOX	-0.573928	0.364049	0.625029
CTLA4	0.0560325	0.839352	0.933235
HAVCR2	-0.0113763	0.958713	0.983456
