# Supplementary material for: Hypoxia acts as an environmental cue for the human tissue-resident memory T cell differentiation program
Source: JCI Insight. 2021 May 24;6(10):e138970. doi: 10.1172/jci.insight.138970 (PMC8262358; doi:10.1172/jci.insight.138970)
Supplement: Supplemental Table 2 [file jciinsight-6-138970-s197.xls]

## Sheet: Suppl Table 2
Supplemental Table 2. Results of GSEA on differentially expressed genes from bulk RNASeq on CD8+CD69+CD103+ T-cells versus CD8+CD69-CD103- T-cells
Gene Set	padj	NES	Leading Edge
HALLMARK_HYPOXIA	0.00386997	2.25583	PFKFB3 PDGFB TMEM45A ADM AMPD3 ENO2 KDM3A MXI1 STC2 IRS2 SAP30 BCAN P4HA1 ENO1 ALDOC BNIP3L PFKP ENO3 CAV1 LDHA RBPJ GPI PAM ANGPTL4 FAM162A PPP1R3C IDS SERPINE1 FOSL2 SLC2A3 VEGFA CXCR4 ALDOA PDK1 HK2 NDRG1 GBE1 NR3C1 KLF7 GAPDH SDC4 ATP7A
Nath et al. IL2/TGFB vs IL2 UP	0.00386997	2.25347	ITGAE PMEPA1 SKIL IKZF4 PDGFB SMURF2 LGMN FRMD6 TBC1D16 ITGA1 LDLRAD4 EGR1 SPSB1 RGS1 CD83 SMTN CD101 RGS16
Human TRM UP	0.00386997	2.06313	DAPK2 PERP NR4A1 NR4A3 CCL20 NOTCH1 CD101 RBPJ DUSP4 CXCR4 NR3C1
Savas et al. CD69+CD103+ vs CD69+CD103- TIL UP	0.00386997	2.05497	ITGAE DBH DAPK2 ARHGEF40 IKZF4 FAM102B PDLIM7 GADD45G SEC14L2 GEM STRIP2 MYO7A COL6A3 IFITM10 SLC1A4 INPP5F TNFRSF9 DIXDC1 SARDH BMPR2 RGS1 ADCY3 PDCD1 ADAMTSL2 FOXP3 CD101 SLC16A3 GPR25 RGS16 LAPTM4B PIF1 RBPJ CASC5 PAM CAMK1 CCND2 PRKD3 SAPCD2 SEMA4A DUSP4 ARHGAP11B GDPD4 CXCL13 GALNT2 DFNB31 TMEM108 KIF14 TP73 CENPE PGAM1 NR3C1 EVC TMPRSS3 REEP2 KIF20A GAPDH SDC4 MBOAT2 PKM FSD1 SNX9 SRGAP3 SO…
HALLMARK_TGF_BETA_SIGNALING	0.00386997	1.95359	PMEPA1 SMAD7 SKIL SMURF2 KLF10 SMAD6 SMURF1 BMPR2 ID3 RAB31 SERPINE1 SKI NOG TGIF1
Cheuk et al. Skin CD103+ TRM vs Blood CD103- TEM UP	0.00386997	1.83077	ITGAE SMOX EGR2 SLC16A2 PFKFB3 PTK2 CTNND1 BMF RGCC PERP ARHGEF40 SH3D21 PLP2 AUTS2 NR4A1 TMEM45A MYO1D ARHGEF7 NCR2 CEP170B RASGEF1B KLF10 FAM102B PDLIM7 ZNF395 LGMN PTPRF KLHL25 RFX2 GADD45G CEP112 NR4A3 SEC14L2 CCL20 GEM FRMD6 ATP1B1 RHPN2 MYO7A ADM LGALS1 RXRA PPP1R13L FAM174B ADGRG6 TSPAN2 HSPA4L SLC1A4 TNFRSF9 SLC41A2 KIAA1522 EGR1 CLIC4 IRS2 LPCAT2 FBXO34 SAP30 HTRA1 IVNS1ABP SPSB1 FAM83D …
Gupta et al. HCV CD39+ exhausted UP	0.0248139	1.74598	SMOX CHST15 CSPG5 RFX2 C1QL1 SEC14L2 ASCL2 COL6A3 ETV4 ESPN RFX1 ADCY3 PDCD1 FAM198B CYP1A1
Quigley et al. HIV progressor vs controller DN	0.0200364	1.70006	PFKFB3 SMAD7 SKIL ELK3 ZNF395 ING2 ITGA5 NR4A3 IRS2 COA1 RGS1 CD83 N4BP3 RBPJ SEMA4C IDS NCKIPSD YIPF5 DUSP4 ZCCHC14 SKI JAM3 CXCR4 SLC6A8 KDM5B EGR4 TGIF1 DMTN
Hombrink et al. Lung CD103+ TRM vs Blood CD103- TEM UP	0.0494374	1.60407	EGR2 BMF RGCC PERP GADD45G CCL20 ITGA1 SLC16A3 ZNF165 LAPTM4B RBPJ DUSP4 KDM5B TGIF1 VIM NR3C1 TRO TPI1 ADAM19 KIF5C
Nath et al. IL2/TGFB vs IL2 DN	0.633484	-0.901333	SMAD3 SELL ITGAM PLK2
Quigley et al. HIV progressor vs controller UP	0.308123	-1.14813	SAMHD1 RCAN1 TRAM2 TGFBR3 JAK2 PLCG2 CST7 GYG1 ITGA4 SLAMF7 ARHGEF12 PTPRN2 GCH1 PPP2R2B STOM INPP4B RAP1GAP2 SUPT4H1 GK LINC01260 IFITM3 METTL7A NCAPG STMN1
Gupta et al. HCV CD39+ exhausted DN	0.139319	-1.3648	ADAM8 VAV3 RCAN1 TGFBR3 XBP1
Hombrink et al. Lung CD103+ TRM vs Blood CD103- TEM DN	0.082232	-1.4799	NAAA KLF2 RASGRP2 CD48 UBE2G2 ITGAM ITGAL TENM1
Cheuk et al. Skin CD103+ TRM vs Blood CD103- TEM DN	0.1	-1.4804	PTGER2 SNX18 KCNA3 KLRB1 P2RY14 SEPHS2 GPR155 UBXN10 NAAA RASGRP2 CYB561 BTBD11 CNR2 MAP3K5 SELL MSX2P1 PIPOX ABCA7 F2R ITGAM GPR171 ADAP1 ZSWIM7 ITGAX TCHP SPSB2 ITGAL CERKL ITGA4 PRR29 DNAI2 AMIGO1 FBXO6 CCDC136 FCGR3A LTB PRPF40B EEF2KMT SLC46A3 SLC4A10 RNF157 MAP10 PRKCE
Savas et al. CD69+CD103+ vs CD69+CD103- TIL DN	0.0143325	-1.99057	PTGER2 KCNA3 SH3BP5 KLF3 TNFSF8 KLF2 RASGRP2 YBX3 SELL PLCG2 ITGAM SLAMF7 ZBTB10 FCGR3A SLC12A7 ITFG3 SOCS3 IL7R
Human TRM DN	0.00861326	-2.06522	KLRB1 RASGRP2 KRT72 TTYH2 FAM19A1 FCGR3A SELP KRT73 RAP1GAP2 ZNF711 TBX21
