# Supplementary material for: Hypoxia acts as an environmental cue for the human tissue-resident memory T cell differentiation program
Source: JCI Insight. 2021 May 24;6(10):e138970. doi: 10.1172/jci.insight.138970 (PMC8262358; doi:10.1172/jci.insight.138970)
Supplement: Supplemental Table 3 [file jciinsight-6-138970-s198.xlsx]

## Sheet: Suppl Table 3
Supplemental Table 3. qPCR primers used in the study
CD69 F:	ATTGTCCAGGCCAATACACATT
CD69 R:	CCTCTCTACCTGCGTATCGTTTT
ITGAE R:	AGCCATGCAACACGTCTTAGA
ITGAE F:	TCCTCGAATATGCCACCATCG
ITGA1 R:	CTGGACATAGTCATAGTGCTGGA
ITGA1 F:	ACCTGTGTCTGTTTAGGACCA
CXCR6 F:	CAAGAGCCTACTGGGCATCTACAC
CXCR6 R:	TGGCCTTAACCACTACAATGAAAC
PDCD1 F:	ACGAGGGACAATAGGAGCCA
PDCD1 R:	GGCATACTCCGTCTGCTCAG
CD101 F:	CAGCCAGTGACGTACAGCTC
CD101 R:	CCATTCCGTTGCCTCACAGAA
S1PR1 F:	GCCTCTTCCTGCTAATCAGCG
S1PR1 R:	GCAGTACAGAATGACGATGGAG
KLF2 F:	CATCTGAAGGCGCATCTG
KLF2 R:	CGTGTGCTTTCGGTAGTGG
CCR7 F:	CAAGCTGTCCTGTGTGGGCA
CCR7 R:	CGCTCAAAGTTGCGTGCCTG
SELL F:	ATGGAACGATGACGCCTGCC
SELL R:	GGCCTCCAAAGGCTCACACT
SLC2A1 F:	TCTGGCATCAACGCTGTCTTC
SLC2A1 R:	CGATACCGGAGCCAATGGT
VEGFA F:	AAATGCTTTCTCCGCTCTGA
VEGFA R:	CCCACTGAGGAGTCCAACAT
RPL13A F:	CCTCAAGGTCGTGCGTCTGA
RPL13A R:	TCCACGTTCTTCTCGGCCTG
